# Supplementary material for: Multi-Omics Marker Analysis Enables Early Prediction of Breast Tumor Progression
Source: Front Genet. 2021 Jun 3;12:670749. doi: 10.3389/fgene.2021.670749 (PMC8209521; doi:10.3389/fgene.2021.670749)
Supplement: Supplementary file 2 [file Data_Sheet_1.XLSX]

## Sheet: Sample annotation
Sample ID	Tumor state	PAM50 class without Normal-like	ER status	PR status	HER2 status	TNBC status
DCIS001	DCIS	Basal	0	0	NA	NA
DCIS002	DCIS	Basal	NA	NA	NA	NA
DCIS003	DCIS	LumA	NA	NA	NA	NA
DCIS004	DCIS	Basal	NA	NA	NA	NA
DCIS005	DCIS	Her2	0	0	NA	NA
DCIS006	DCIS	LumA	1	1	NA	NA
DCIS007	DCIS	LumA	1	1	NA	NA
DCIS008	DCIS	Basal	NA	NA	NA	NA
DCIS009	DCIS	LumA	1	0	NA	NA
DCIS010	DCIS	Basal	0	0	NA	NA
DCIS011	DCIS	Basal	0	0	NA	NA
DCIS012	DCIS	LumB	NA	NA	NA	NA
DCIS013	DCIS	LumA	1	0	NA	NA
DCIS014	DCIS	Her2	0	0	NA	NA
DCIS015	DCIS	Her2	0	0	NA	NA
DCIS016	DCIS	Her2	0	0	NA	NA
DCIS017	DCIS	LumA	1	1	NA	NA
DCIS018	DCIS	Her2	0	0	NA	NA
DCIS019	DCIS	LumA	1	1	NA	NA
DCIS020	DCIS	Her2	NA	NA	NA	NA
DCIS021	DCIS	Her2	0	0	NA	NA
DCIS022	DCIS	Basal	1	1	NA	NA
DCIS023	DCIS	Her2	0	0	NA	NA
DCIS024	DCIS	LumB	1	1	NA	NA
DCIS025	DCIS	LumA	1	1	NA	NA
DCIS026	DCIS	Her2	0	0	NA	NA
DCIS027	DCIS	LumA	1	1	NA	NA
DCIS028	DCIS	Her2	0	0	NA	NA
DCIS029	DCIS	LumB	1	1	0	0
DCIS030	DCIS	LumA	1	1	0	0
DCIS031	DCIS	LumA	0	1	0	0
DCIS032	DCIS	LumA	1	1	0	0
DCIS033	DCIS	LumA	1	1	0	0
DCIS034	DCIS	Basal	0	0	1	0
DCIS035	DCIS	LumA	1	1	1	1
DCIS036	DCIS	Basal	0	0	1	0
DCIS037	DCIS	LumA	1	0	0	0
DCIS038	DCIS	Basal	0	0	1	0
DCIS039	DCIS	LumA	1	1	0	0
DCIS040	DCIS	LumA	1	1	0	0
DCIS041	DCIS	Her2	0	0	1	0
DCIS042	DCIS	LumB	1	0	0	0
DCIS043	DCIS	LumB	1	0	1	0
DCIS044	DCIS	LumA	1	1	1	1
DCIS045	DCIS	Her2	0	0	1	0
DCIS046	DCIS	LumA	NA	NA	NA	NA
DCIS047	DCIS	LumA	1	1	0	0
DCIS048	DCIS	LumA	1	1	0	0
DCIS049	DCIS	Basal	1	1	0	0
DCIS050	DCIS	Her2	NA	NA	NA	NA
DCIS051	DCIS	LumA	NA	NA	NA	NA
DCIS052	DCIS	Her2	NA	NA	NA	NA
DCIS053	DCIS	LumA	NA	NA	0	NA
DCIS054	DCIS	LumA	NA	NA	0	NA
DCIS055	DCIS	LumA	NA	NA	0	NA
DCIS056	DCIS	Basal	NA	NA	0	NA
DCIS057	DCIS	Basal	NA	NA	NA	NA
IBC001	IBC	LumA	NA	NA	NA	NA
IBC002	IBC	LumA	1	1	NA	NA
IBC003	IBC	LumB	1	1	NA	NA
IBC004	IBC	LumB	1	0	NA	NA
IBC005	IBC	LumB	1	1	NA	NA
IBC006	IBC	LumA	1	1	0	0
IBC007	IBC	LumB	1	1	1	1
IBC008	IBC	LumB	1	1	0	0
IBC009	IBC	LumA	1	0	0	0
IBC010	IBC	LumA	1	1	1	1
IBC011	IBC	Her2	0	0	1	0
IBC012	IBC	LumA	1	1	0	0
IBC013	IBC	LumB	1	0	0	0
IBC014	IBC	LumA	1	1	1	1
IBC015	IBC	LumA	1	1	0	0
IBC016	IBC	LumA	1	1	0	0
IBC017	IBC	LumA	1	1	0	0
IBC018	IBC	LumA	1	1	0	0
IBC019	IBC	LumA	1	1	0	0
IBC020	IBC	LumA	1	1	0	0
IBC021	IBC	LumB	1	1	0	0
IBC022	IBC	LumA	1	1	0	0
IBC023	IBC	LumB	1	1	0	0
IBC024	IBC	LumA	1	1	0	0
IBC025	IBC	LumA	1	1	0	0
IBC026	IBC	LumA	NA	NA	NA	NA
IBC027	IBC	LumA	1	1	0	0
IBC028	IBC	Her2	0	0	1	0
IBC029	IBC	LumA	1	0	0	0
IBC030	IBC	Her2	1	0	0	0
IBC031	IBC	LumB	1	1	0	0
IBC032	IBC	Her2	NA	NA	NA	NA
IBC033	IBC	LumA	0	0	1	0
IBC034	IBC	LumA	1	1	0	0
IBC035	IBC	LumA	NA	NA	NA	NA
IBC036	IBC	LumB	1	0	0	0
IBC037	IBC	LumB	1	1	0	0
IBC038	IBC	Basal	1	1	0	0
IBC039	IBC	LumB	1	0	0	0
IBC040	IBC	LumA	1	1	0	0
IBC041	IBC	LumA	1	1	0	0
IBC042	IBC	LumB	1	1	0	0
IBC043	IBC	Her2	0	0	0	0
IBC044	IBC	LumB	1	1	0	0
IBC045	IBC	Basal	0	1	0	0
IBC046	IBC	LumA	1	1	0	0
IBC047	IBC	LumB	1	1	0	0
IBC048	IBC	LumA	1	0	0	0
IBC049	IBC	LumA	1	0	0	0
IBC050	IBC	LumA	1	1	0	0
IBC051	IBC	LumA	1	1	0	0
IBC052	IBC	Her2	0	0	1	0
IBC053	IBC	LumA	1	1	0	0
IBC054	IBC	LumB	1	1	0	0
IBC055	IBC	LumA	1	0	0	0
IBC056	IBC	LumA	1	0	0	0
IBC057	IBC	LumA	1	1	0	0
IBC058	IBC	LumA	1	1	0	0
IBC059	IBC	LumB	1	1	0	0
IBC060	IBC	LumB	NA	NA	NA	NA
IBC061	IBC	LumA	1	1	0	0
IBC062	IBC	LumB	NA	NA	NA	NA
IBC063	IBC	LumA	1	1	0	0
IBC064	IBC	Basal	1	1	0	0
IBC065	IBC	LumA	NA	NA	NA	NA
IBC066	IBC	Her2	NA	NA	NA	NA
IBC067	IBC	LumA	1	1	0	0
IBC068	IBC	Her2	0	0	1	0
IBC069	IBC	LumB	NA	NA	NA	NA
IBC070	IBC	LumA	NA	NA	NA	NA
IBC071	IBC	LumA	NA	NA	NA	NA
IBC072	IBC	LumA	NA	NA	NA	NA
IBC073	IBC	LumA	1	1	0	0
IBC074	IBC	LumA	1	0	0	0
IBC075	IBC	LumB	1	1	0	0
IBC076	IBC	LumB	1	1	1	1
IBC077	IBC	LumB	1	1	0	0
IBC078	IBC	LumA	1	1	0	0
IBC079	IBC	LumA	1	1	0	0
IBC080	IBC	LumA	NA	NA	NA	NA
IBC081	IBC	LumA	1	1	0	0
IBC082	IBC	LumA	1	1	0	0
IBC083	IBC	LumB	1	1	0	0
IBC084	IBC	LumB	1	0	0	0
IBC085	IBC	LumA	1	1	0	0
IBC086	IBC	LumB	1	1	0	0
IBC087	IBC	Basal	0	1	0	0
IBC088	IBC	Basal	0	0	0	0
IBC089	IBC	LumB	NA	NA	NA	NA
IBC090	IBC	LumA	1	1	0	0
IBC091	IBC	LumA	1	0	0	0
IBC092	IBC	Her2	0	1	1	0
IBC093	IBC	LumB	1	0	0	0
IBC094	IBC	LumA	1	1	0	0
IBC095	IBC	Basal	1	1	0	0
IBC096	IBC	LumB	NA	NA	NA	NA
IBC097	IBC	LumA	1	1	0	0
IBC098	IBC	Her2	1	1	1	1
IBC099	IBC	LumB	NA	NA	NA	NA
IBC100	IBC	Her2	1	0	1	0
IBC101	IBC	LumB	1	1	0	0
IBC102	IBC	LumA	1	1	0	0
IBC103	IBC	LumA	1	1	0	0
IBC104	IBC	LumA	1	1	0	0
IBC105	IBC	Her2	0	0	0	0
IBC106	IBC	LumA	1	1	1	1
IBC107	IBC	LumA	1	1	0	0
IBC108	IBC	LumA	NA	NA	NA	NA
IBC109	IBC	LumA	1	1	0	0
IBC110	IBC	LumB	1	1	0	0
IBC111	IBC	LumA	NA	NA	NA	NA
IBC112	IBC	LumB	1	1	0	0
IBC113	IBC	Basal	0	0	0	0
IBC114	IBC	Her2	0	0	1	0
IBC115	IBC	Basal	0	0	0	0
IBC116	IBC	LumA	NA	NA	NA	NA
IBC117	IBC	Her2	0	0	1	0
IBC118	IBC	LumA	NA	NA	NA	NA
IBC119	IBC	LumA	1	1	0	0
IBC120	IBC	LumA	NA	NA	NA	NA
IBC121	IBC	LumA	1	1	0	0
IBC122	IBC	LumA	1	0	0	0
IBC123	IBC	LumA	1	1	0	0
IBC124	IBC	LumA	1	1	0	0
IBC125	IBC	Basal	0	0	0	0
IBC126	IBC	LumA	1	1	0	0
IBC127	IBC	LumA	1	1	0	0
IBC128	IBC	LumA	1	1	0	0
IBC129	IBC	Basal	NA	NA	NA	NA
IBC130	IBC	LumA	1	1	0	0
IBC131	IBC	Her2	1	1	1	1
IBC132	IBC	LumA	1	1	0	0
IBC133	IBC	LumA	1	1	0	0
IBC134	IBC	Her2	1	1	0	0
IBC135	IBC	LumB	1	1	0	0
IBC136	IBC	Basal	0	0	0	0
IBC137	IBC	Basal	0	0	0	0
IBC138	IBC	LumB	1	1	0	0
IBC139	IBC	LumB	1	1	0	0
IBC140	IBC	Basal	0	0	0	0
IBC141	IBC	Basal	0	0	0	0
IBC142	IBC	Basal	1	0	0	0
IBC143	IBC	Her2	1	1	0	0
IBC144	IBC	LumA	1	1	0	0
IBC145	IBC	LumA	NA	NA	NA	NA
IBC146	IBC	Her2	1	1	1	1
IBC147	IBC	LumA	1	1	0	0
IBC148	IBC	Her2	1	1	0	0
IBC149	IBC	LumB	1	1	0	0
IBC150	IBC	LumB	NA	NA	NA	NA
IBC151	IBC	LumA	1	1	0	0
IBC152	IBC	LumA	1	1	0	0
IBC153	IBC	LumB	1	1	0	0
IBC154	IBC	LumB	1	1	0	0
IBC155	IBC	LumB	1	1	0	0
IBC156	IBC	LumA	1	1	0	0
IBC157	IBC	LumA	1	0	0	0
IBC158	IBC	LumB	1	1	0	0
IBC159	IBC	LumA	1	1	0	0
IBC160	IBC	LumA	1	1	0	0
IBC161	IBC	LumA	1	1	0	0
IBC162	IBC	Her2	1	0	0	0
IBC163	IBC	Basal	0	0	0	0
IBC164	IBC	LumA	1	1	0	0
IBC165	IBC	LumA	1	1	0	0
IBC166	IBC	LumB	1	1	0	0
IBC167	IBC	LumA	1	1	0	0
IBC168	IBC	LumB	1	0	0	0
IBC169	IBC	LumA	1	0	0	0
IBC170	IBC	LumB	1	1	0	0
IBC171	IBC	Basal	0	0	0	0
IBC172	IBC	LumB	NA	NA	NA	NA
IBC173	IBC	LumA	1	1	0	0
IBC174	IBC	Basal	0	0	0	0
IBC175	IBC	LumB	1	1	0	0
IBC176	IBC	LumA	NA	NA	NA	NA
IBC177	IBC	Her2	1	0	1	0
IBC178	IBC	LumB	1	1	0	0
IBC179	IBC	LumA	1	1	0	0
IBC180	IBC	LumB	1	1	0	0
IBC181	IBC	Basal	0	0	0	0
IBC182	IBC	LumB	1	0	0	0
IBC183	IBC	Basal	1	1	0	0
IBC184	IBC	Basal	0	0	0	0
IBC185	IBC	Her2	1	1	1	1
IBC186	IBC	LumB	1	1	0	0
IBC187	IBC	LumB	1	1	0	0
IBC188	IBC	LumB	1	1	0	0
IBC189	IBC	LumB	1	1	0	0
IBC190	IBC	LumB	1	1	0	0
IBC191	IBC	LumB	1	1	0	0
IBC192	IBC	LumA	1	1	0	0
IBC193	IBC	LumB	1	1	0	0
IBC194	IBC	LumA	1	1	0	0
IBC195	IBC	LumA	1	1	0	0
IBC196	IBC	LumA	1	1	0	0
IBC197	IBC	LumA	1	1	0	0
IBC198	IBC	Basal	0	0	0	0
IBC199	IBC	LumB	1	0	0	0
IBC200	IBC	LumA	1	1	0	0
IBC201	IBC	LumA	1	1	0	0
IBC202	IBC	Basal	0	0	1	0
IBC203	IBC	LumA	1	0	0	0
IBC204	IBC	LumB	1	1	0	0
IBC205	IBC	LumB	1	1	0	0
IBC206	IBC	Her2	1	1	0	0
IBC207	IBC	LumA	1	1	0	0
IBC208	IBC	Her2	0	0	1	0
IBC209	IBC	LumB	NA	NA	NA	NA
IBC210	IBC	LumA	1	1	0	0
IBC211	IBC	LumA	1	1	0	0
IBC212	IBC	LumB	1	1	0	0
IBC213	IBC	LumA	1	1	0	0
IBC214	IBC	Basal	0	0	0	0
IBC215	IBC	LumA	1	1	0	0
IBC216	IBC	LumA	1	1	0	0
IBC217	IBC	LumB	1	1	0	0
IBC218	IBC	LumA	1	1	0	0
IBC219	IBC	Her2	0	0	1	0
IBC220	IBC	LumB	1	1	0	0
IBC221	IBC	LumA	1	1	0	0
IBC222	IBC	LumB	1	1	0	0
IBC223	IBC	LumA	1	1	0	0
IBC224	IBC	Basal	0	0	0	0
IBC225	IBC	LumB	1	1	0	0
IBC226	IBC	Basal	0	0	0	0
IBC227	IBC	Her2	1	1	1	1
IBC228	IBC	LumA	1	1	0	0
IBC229	IBC	Basal	1	1	0	0
IBC230	IBC	Her2	1	0	0	0
IBC231	IBC	LumB	1	1	0	0
IBC232	IBC	LumA	1	1	0	0
IBC233	IBC	LumA	1	1	0	0
IBC234	IBC	LumA	1	1	0	0
IBC235	IBC	LumA	1	1	0	0
IBC236	IBC	Basal	0	0	0	0
IBC237	IBC	LumA	1	1	0	0
IBC238	IBC	LumB	1	0	0	0
IBC239	IBC	LumA	1	1	0	0
IBC240	IBC	LumB	1	1	0	0
IBC241	IBC	LumA	1	1	0	0
IBC242	IBC	Her2	0	0	1	0
IBC243	IBC	Basal	0	0	0	0
IBC244	IBC	LumA	1	1	0	0
IBC245	IBC	LumB	1	1	0	0
IBC246	IBC	Basal	0	0	0	0
IBC247	IBC	Basal	1	1	0	0
IBC248	IBC	LumB	1	1	0	0
IBC249	IBC	LumA	1	0	0	0
IBC250	IBC	Her2	1	0	1	0
IBC251	IBC	Basal	0	1	0	0
IBC252	IBC	LumA	1	1	0	0
IBC253	IBC	LumA	1	1	0	0
IBC254	IBC	Basal	0	0	0	0
IBC255	IBC	LumA	1	1	0	0
IBC256	IBC	LumB	1	0	0	0
IBC257	IBC	LumA	1	1	0	0
IBC258	IBC	LumA	1	1	0	0
IBC259	IBC	Basal	0	0	0	0
IBC260	IBC	LumA	1	1	0	0
IBC261	IBC	Her2	0	0	0	0
IBC262	IBC	LumA	1	0	0	0
IBC263	IBC	LumA	1	1	0	0
IBC264	IBC	LumA	1	1	0	0
IBC265	IBC	LumA	1	1	0	0
IBC266	IBC	LumA	1	1	0	0
IBC267	IBC	LumA	1	1	0	0
IBC268	IBC	Her2	0	0	0	0
IBC269	IBC	LumB	1	0	1	0
IBC270	IBC	LumA	1	0	0	0
IBC271	IBC	LumB	1	1	1	1
IBC272	IBC	Her2	1	0	1	0
IBC273	IBC	LumB	1	1	0	0
IBC274	IBC	LumA	1	1	0	0
IBC275	IBC	LumB	1	1	0	0
IBC276	IBC	Her2	0	0	0	0
IBC277	IBC	LumB	1	1	0	0
IBC278	IBC	LumA	1	1	0	0
IBC279	IBC	LumB	1	1	0	0
IBC280	IBC	LumB	1	1	0	0
IBC281	IBC	Basal	0	0	0	0
IBC282	IBC	LumA	1	1	0	0
IBC283	IBC	LumA	1	1	0	0
IBC284	IBC	LumA	1	1	0	0
IBC285	IBC	Her2	0	0	1	0
IBC286	IBC	LumA	1	1	0	0
IBC287	IBC	LumA	1	1	0	0
IBC288	IBC	Basal	0	0	0	0
IBC289	IBC	Basal	0	0	0	0
IBC290	IBC	Basal	0	0	0	0
IBC291	IBC	Her2	1	1	0	0
IBC292	IBC	Basal	0	0	0	0
IBC293	IBC	LumA	1	1	0	0
IBC294	IBC	LumB	1	1	0	0
IBC295	IBC	Basal	0	0	0	0
IBC296	IBC	LumA	1	1	0	0
IBC297	IBC	Basal	0	0	0	0
IBC298	IBC	Basal	0	0	0	0
IBC299	IBC	Basal	0	0	0	0
IBC300	IBC	LumB	1	1	1	1
IBC301	IBC	LumA	0	0	0	0
IBC302	IBC	Her2	1	1	1	1
IBC303	IBC	LumB	1	1	0	0
IBC304	IBC	LumA	1	1	1	1
IBC305	IBC	LumA	1	1	0	0
IBC306	IBC	Basal	0	0	0	0
IBC307	IBC	LumA	1	1	0	0
IBC308	IBC	LumA	1	1	0	0
IBC309	IBC	LumA	1	1	0	0
IBC310	IBC	Basal	1	1	0	0
IBC311	IBC	Basal	0	0	0	0
IBC312	IBC	LumB	1	1	0	0
IBC313	IBC	LumA	NA	NA	NA	NA
